# Supplementary material for: Enhancement of ROS Production by Catechin Is a Primary Effect of Increased Azole Efficacy in Nakaseomyces glabratus (Candida glabrata) Cells Lacking the ERG6 Gene
Source: Pathogens. 2024 Sep 26;13(10):834. doi: 10.3390/pathogens13100834 (PMC11510055; doi:10.3390/pathogens13100834)
Supplement: Supplementary file 1 [file pathogens-13-00834-s001.zip › Table S1.xlsx]

## Sheet: Hárok1
Table S1. List of oligonucleotides
CgACT1 F	TTCAACGTTCCAGCCTTCT
CgACT1 R	GTAACACCGTCACCAGAGT
CgYAP1 F	GTGGACTTGGAGAACTTGAC
CgYAP1 R	ACTTCCGCAACTCTTTCAC
CgMSN4 F	CATTAATCCCGTATTGCTGTCC
CgMSN4 R	CTTCGTTGTCGTAATCATTGCC
CgCTA1 F	ACAAACTAACTTGAAGGACCCA
CgCTA1 R	GACATAGTGCCATTCACCCT
